# Supplementary material for: The accuracy and consistency of mastery for each content domain using the Rasch and deterministic inputs, noisy “and” gate diagnostic classification models: a simulation study and a real-world analysis using data from the Korean Medical Licensing Examination
Source: J Educ Eval Health Prof. 2021 Jul 5;18:15. doi: 10.3352/jeehp.2021.18.15 (PMC8381025; doi:10.3352/jeehp.2021.18.15)
Supplement: Supplementary file 1 [file jeehp-18-15-dataset1.xlsx]

## Sheet: jeehp-18-15-dataset1
0	1	0	0	0	0	0	0
0	1	0	0	0	0	0	0
0	1	0	0	0	0	0	0
1	0	0	0	0	0	0	0
0	0	0	0	1	0	0	0
1	0	0	0	0	0	0	0
0	0	0	0	1	0	0	0
0	0	0	0	1	0	0	0
0	0	0	0	0	0	1	0
0	0	1	0	0	0	0	0
1	0	0	0	0	0	0	0
0	0	0	1	0	0	0	0
0	0	0	0	1	0	0	0
0	0	1	0	0	0	0	0
0	0	0	0	1	0	0	0
0	0	0	0	0	0	1	0
0	0	0	0	0	1	0	0
0	0	1	0	0	0	0	0
0	1	0	0	0	0	0	0
0	0	0	0	1	0	0	0
0	0	0	0	0	0	1	0
0	1	0	0	0	0	0	0
0	1	0	0	0	0	0	0
0	0	0	1	0	0	0	0
0	0	1	0	0	0	0	0
0	0	0	0	1	0	0	0
0	0	0	0	1	0	0	0
0	0	0	1	0	0	0	0
0	1	0	0	0	0	0	0
0	0	0	0	1	0	0	0
0	0	0	0	1	0	0	0
0	0	1	0	0	0	0	0
1	0	0	0	0	0	0	0
0	0	0	0	1	0	0	0
0	0	0	0	1	0	0	0
0	0	0	0	0	1	0	0
0	0	0	0	1	0	0	0
0	0	0	0	1	0	0	0
0	0	0	0	1	0	0	0
1	0	0	0	0	0	0	0
0	0	0	0	1	0	0	0
0	0	0	0	0	1	0	0
0	0	0	0	1	0	0	0
0	0	0	1	0	0	0	0
0	0	0	0	1	0	0	0
0	0	1	0	0	0	0	0
0	0	0	0	1	0	0	0
0	1	0	0	0	0	0	0
0	0	0	1	0	0	0	0
0	0	0	0	0	0	1	0
0	0	0	0	0	0	1	0
0	0	1	0	0	0	0	0
0	0	0	0	1	0	0	0
0	1	0	0	0	0	0	0
0	0	0	0	0	0	1	0
1	0	0	0	0	0	0	0
0	0	0	0	0	0	0	1
0	0	1	0	0	0	0	0
0	0	0	0	1	0	0	0
1	0	0	0	0	0	0	0
0	0	0	0	0	0	1	0
0	0	0	0	1	0	0	0
0	0	1	0	0	0	0	0
0	0	0	0	0	0	1	0
0	0	1	0	0	0	0	0
0	0	0	1	0	0	0	0
1	0	0	0	0	0	0	0
0	0	0	0	0	1	0	0
0	1	0	0	0	0	0	0
0	0	0	0	1	0	0	0
0	0	0	0	1	0	0	0
0	1	0	0	0	0	0	0
0	0	1	0	0	0	0	0
0	0	0	0	1	0	0	0
1	0	0	0	0	0	0	0
0	0	0	0	0	0	1	0
0	0	0	0	1	0	0	0
0	0	0	0	1	0	0	0
0	0	0	0	1	0	0	0
0	0	1	0	0	0	0	0
0	0	0	0	1	0	0	0
0	0	1	0	0	0	0	0
0	1	0	0	0	0	0	0
1	0	0	0	0	0	0	0
0	0	0	0	1	0	0	0
0	0	1	0	0	0	0	0
0	1	0	0	0	0	0	0
0	0	0	1	0	0	0	0
0	0	0	0	1	0	0	0
0	0	1	0	0	0	0	0
0	0	0	0	1	0	0	0
0	0	0	0	1	0	0	0
0	0	0	0	0	0	1	0
0	0	1	0	0	0	0	0
0	1	0	0	0	0	0	0
0	0	0	1	0	0	0	0
0	0	0	0	1	0	0	0
1	0	0	0	0	0	0	0
0	0	0	0	1	0	0	0
0	0	0	1	0	0	0	0
0	0	0	0	0	1	0	0
0	0	0	0	1	0	0	0
0	0	0	0	1	0	0	0
1	0	0	0	0	0	0	0
0	0	0	0	1	0	0	0
1	0	0	0	0	0	0	0
0	0	0	0	1	0	0	0
0	0	0	0	1	0	0	0
0	0	0	0	1	0	0	0
0	0	0	1	0	0	0	0
0	1	0	0	0	0	0	0
0	0	0	0	1	0	0	0
0	0	0	0	1	0	0	0
0	0	0	0	1	0	0	0
0	0	1	0	0	0	0	0
0	0	0	0	1	0	0	0
0	0	0	0	1	0	0	0
0	1	0	0	0	0	0	0
0	0	0	0	0	1	0	0
0	0	0	0	1	0	0	0
0	0	0	0	1	0	0	0
0	0	0	0	0	0	1	0
0	0	0	0	0	1	0	0
0	1	0	0	0	0	0	0
0	1	0	0	0	0	0	0
0	0	0	0	0	1	0	0
0	0	0	0	1	0	0	0
0	1	0	0	0	0	0	0
0	0	0	0	1	0	0	0
0	0	1	0	0	0	0	0
0	0	0	1	0	0	0	0
1	0	0	0	0	0	0	0
1	0	0	0	0	0	0	0
0	0	1	0	0	0	0	0
0	0	0	0	1	0	0	0
0	1	0	0	0	0	0	0
0	0	0	0	1	0	0	0
1	0	0	0	0	0	0	0
0	0	0	1	0	0	0	0
0	0	0	0	1	0	0	0
0	0	1	0	0	0	0	0
0	0	0	0	1	0	0	0
0	0	0	0	1	0	0	0
0	0	0	1	0	0	0	0
0	0	0	0	1	0	0	0
0	0	1	0	0	0	0	0
1	0	0	0	0	0	0	0
0	1	0	0	0	0	0	0
0	0	0	0	1	0	0	0
0	0	0	0	1	0	0	0
0	0	1	0	0	0	0	0
0	0	0	0	1	0	0	0
0	0	1	0	0	0	0	0
0	0	0	0	0	0	0	1
1	0	0	0	0	0	0	0
1	0	0	0	0	0	0	0
0	0	1	0	0	0	0	0
0	0	0	0	0	0	1	0
0	0	0	1	0	0	0	0
1	0	0	0	0	0	0	0
0	0	0	0	1	0	0	0
0	1	0	0	0	0	0	0
0	0	1	0	0	0	0	0
0	0	0	0	1	0	0	0
0	0	0	0	0	1	0	0
0	0	0	0	1	0	0	0
0	0	1	0	0	0	0	0
0	0	0	0	1	0	0	0
0	0	0	0	1	0	0	0
0	0	0	0	1	0	0	0
1	0	0	0	0	0	0	0
0	0	0	0	1	0	0	0
0	0	0	0	1	0	0	0
0	0	0	0	1	0	0	0
1	0	0	0	0	0	0	0
0	0	0	1	0	0	0	0
0	0	1	0	0	0	0	0
0	0	0	0	1	0	0	0
0	0	0	0	1	0	0	0
0	0	0	0	1	0	0	0
0	0	0	0	0	0	0	1
0	0	1	0	0	0	0	0
0	0	1	0	0	0	0	0
0	0	0	0	1	0	0	0
0	0	0	0	0	0	1	0
0	1	0	0	0	0	0	0
1	0	0	0	0	0	0	0
0	0	0	0	1	0	0	0
1	0	0	0	0	0	0	0
0	0	0	1	0	0	0	0
0	0	0	0	1	0	0	0
0	0	0	0	1	0	0	0
0	0	1	0	0	0	0	0
0	0	0	0	0	0	1	0
0	0	0	0	1	0	0	0
0	0	0	0	1	0	0	0
1	0	0	0	0	0	0	0
1	0	0	0	0	0	0	0
1	0	0	0	0	0	0	0
0	1	0	0	0	0	0	0
0	1	0	0	0	0	0	0
0	1	0	0	0	0	0	0
0	0	0	0	0	0	1	0
0	0	0	0	1	0	0	0
0	0	0	0	1	0	0	0
0	0	0	0	1	0	0	0
0	0	0	0	1	0	0	0
0	0	0	0	1	0	0	0
0	0	0	0	1	0	0	0
0	0	0	0	1	0	0	0
0	1	0	0	0	0	0	0
1	0	0	0	0	0	0	0
1	0	0	0	0	0	0	0
0	0	0	0	1	0	0	0
0	0	0	0	1	0	0	0
0	0	0	1	0	0	0	0
1	0	0	0	0	0	0	0
0	1	0	0	0	0	0	0
0	0	0	0	0	1	0	0
0	0	0	0	1	0	0	0
0	0	1	0	0	0	0	0
0	0	0	0	1	0	0	0
0	0	0	0	1	0	0	0
0	1	0	0	0	0	0	0
0	0	0	0	1	0	0	0
0	0	1	0	0	0	0	0
0	0	0	0	1	0	0	0
1	0	0	0	0	0	0	0
0	0	0	0	1	0	0	0
1	0	0	0	0	0	0	0
0	0	0	0	1	0	0	0
0	0	0	1	0	0	0	0
0	0	0	0	0	1	0	0
1	0	0	0	0	0	0	0
0	0	0	0	1	0	0	0
1	0	0	0	0	0	0	0
0	1	0	0	0	0	0	0
0	0	0	0	1	0	0	0
0	0	0	0	0	0	1	0
0	0	0	0	1	0	0	0
0	0	1	0	0	0	0	0
0	0	0	0	1	0	0	0
1	0	0	0	0	0	0	0
0	0	0	0	1	0	0	0
0	0	0	0	0	1	0	0
0	0	0	0	1	0	0	0
0	0	0	0	0	1	0	0
0	0	0	0	1	0	0	0
1	0	0	0	0	0	0	0
0	0	0	0	1	0	0	0
0	0	0	0	1	0	0	0
0	0	0	0	0	0	1	0
1	0	0	0	0	0	0	0
0	0	0	0	1	0	0	0
0	0	0	1	0	0	0	0
1	0	0	0	0	0	0	0
0	0	1	0	0	0	0	0
0	0	0	0	1	0	0	0
0	0	0	0	1	0	0	0
0	0	0	0	1	0	0	0
0	0	0	0	1	0	0	0
0	0	0	0	0	0	1	0
0	0	0	0	0	1	0	0
0	0	0	0	1	0	0	0
0	1	0	0	0	0	0	0
0	0	0	0	1	0	0	0
0	0	0	0	1	0	0	0
0	0	0	0	1	0	0	0
0	1	0	0	0	0	0	0
0	0	1	0	0	0	0	0
0	0	1	0	0	0	0	0
0	0	0	1	0	0	0	0
0	0	0	0	1	0	0	0
0	0	0	0	1	0	0	0
0	0	0	0	0	0	0	1
0	0	0	0	0	0	0	1
0	0	0	1	0	0	0	0
1	0	0	0	0	0	0	0
0	0	0	0	0	1	0	0
0	0	0	0	1	0	0	0
0	0	0	0	1	0	0	0
0	0	0	0	1	0	0	0
0	0	0	0	0	1	0	0
0	0	1	0	0	0	0	0
0	0	0	0	1	0	0	0
0	1	0	0	0	0	0	0
1	0	0	0	0	0	0	0
0	0	1	0	0	0	0	0
0	0	0	0	1	0	0	0
0	0	0	0	1	0	0	0
0	0	0	0	1	0	0	0
0	0	0	1	0	0	0	0
0	0	0	0	1	0	0	0
0	0	0	0	1	0	0	0
0	0	0	1	0	0	0	0
0	1	0	0	0	0	0	0
1	0	0	0	0	0	0	0
0	0	0	0	1	0	0	0
0	0	0	0	1	0	0	0
0	1	0	0	0	0	0	0
0	0	0	0	1	0	0	0
0	1	0	0	0	0	0	0
0	0	0	0	1	0	0	0
0	0	0	0	1	0	0	0
0	0	0	0	1	0	0	0
0	0	0	0	0	1	0	0
0	1	0	0	0	0	0	0
0	0	0	0	1	0	0	0
0	0	0	0	1	0	0	0
0	0	0	0	1	0	0	0
1	0	0	0	0	0	0	0
0	0	1	0	0	0	0	0
0	0	0	0	1	0	0	0
0	0	0	0	1	0	0	0
0	0	1	0	0	0	0	0
0	0	1	0	0	0	0	0
0	0	1	0	0	0	0	0
0	0	0	0	1	0	0	0
0	0	1	0	0	0	0	0
0	1	0	0	0	0	0	0
0	1	0	0	0	0	0	0
0	0	0	0	1	0	0	0
0	0	0	0	1	0	0	0
0	0	0	0	1	0	0	0
0	0	0	0	0	1	0	0
0	1	0	0	0	0	0	0
0	0	0	0	1	0	0	0
0	0	1	0	0	0	0	0
0	0	0	0	0	0	1	0
0	0	0	0	1	0	0	0
0	0	0	0	1	0	0	0
0	0	0	0	1	0	0	0
0	1	0	0	0	0	0	0
0	0	0	0	1	0	0	0
0	1	0	0	0	0	0	0
1	0	0	0	0	0	0	0
1	0	0	0	0	0	0	0
0	0	1	0	0	0	0	0
0	0	0	0	1	0	0	0
0	0	0	0	0	0	1	0
0	0	0	0	1	0	0	0
0	0	0	0	1	0	0	0
0	0	0	0	0	1	0	0
0	0	0	0	1	0	0	0
0	0	0	0	1	0	0	0
0	0	0	0	1	0	0	0
0	0	0	0	0	1	0	0
0	0	0	0	0	0	0	1
0	0	0	0	1	0	0	0
0	0	0	0	1	0	0	0
1	0	0	0	0	0	0	0
0	1	0	0	0	0	0	0
0	0	0	0	1	0	0	0
0	1	0	0	0	0	0	0
0	0	0	0	1	0	0	0
0	1	0	0	0	0	0	0
0	0	0	0	1	0	0	0
0	0	0	1	0	0	0	0
0	0	0	0	1	0	0	0
0	0	0	1	0	0	0	0
