# Supplementary material for: The accuracy and consistency of mastery for each content domain using the Rasch and deterministic inputs, noisy “and” gate diagnostic classification models: a simulation study and a real-world analysis using data from the Korean Medical Licensing Examination
Source: J Educ Eval Health Prof. 2021 Jul 5;18:15. doi: 10.3352/jeehp.2021.18.15 (PMC8381025; doi:10.3352/jeehp.2021.18.15)
Supplement: Supplementary file 2 [file jeehp-18-15-dataset2.xlsx]

## Sheet: jeehp-18-15-dataset2
	Guessing	Slipping
1	0.0079845	0.984079
2	0.962156	0.0158249
3	0.1905	0.79601
4	0.473021	0.343254
5	0.903285	0.0357457
6	0.800971	0.0748781
7	0.233826	0.508675
8	0.0763014	0.84757
9	0.906253	0.0352558
10	0.735922	0.080267
11	0.223071	0.73465
12	0.286405	0.528119
13	0.555412	0.236017
14	0.738393	0.258716
15	0.780269	0.0755704
16	0.869127	0.0119163
17	0.608145	0.174568
18	0.818293	0.0473679
19	0.223117	0.555931
20	0.75613	0.101443
21	0.512676	0.488565
22	0.446523	0.457231
23	0.937832	0.0266032
24	0.97281	0.00756669
25	0.73742	0.148163
26	0.387717	0.454947
27	0.439369	0.281212
28	0.320484	0.330973
29	0.68984	0.109597
30	0.196376	0.780728
31	0.645055	0.363391
32	0.813354	0.0356707
33	0.151936	0.648715
34	0.717661	0.0960183
35	0.681824	0.218844
36	0.881849	0.0621397
37	0.885201	0.104847
38	0.744403	0.0958878
39	0.681809	0.177734
40	0.805803	0.0331184
41	0.954458	0.00526389
42	0.19183	0.707591
43	0.634517	0.11467
44	0.783718	0.125439
45	0.613203	0.157074
46	0.00350203	0.996712
47	0.693012	0.137663
48	0.950094	0.00836234
49	0.769933	0.334877
50	0.735169	0.135913
51	0.941326	0.0245919
52	0.756329	0.0637504
53	0.189504	0.574095
54	0.962874	0.00881888
55	0.670969	0.101586
56	0.529931	0.158764
57	0.0876864	0.854904
58	0.233599	0.538496
59	0.664473	0.164637
60	0.464168	0.383015
61	0.96925	0.00196617
62	0.537203	0.193179
63	0.753768	0.0360698
64	0.0306426	0.76759
65	0.95848	0.00611195
66	0.62329	0.253999
67	0.867534	0.0639808
68	0.28642	0.417453
69	0.918434	0.00615875
70	0.729463	0.143765
71	0.563633	0.144449
72	0.903544	0.00936371
73	0.661957	0.174938
74	0.432105	0.282923
75	0.948071	0.0224687
76	0.840675	0.00782814
77	0.662662	0.0702541
78	0.912702	0.0168035
79	0.757648	0.0816883
80	0.772573	0.127296
81	0.369845	0.334307
82	0.364654	0.348928
83	0.402028	0.265304
84	0.442826	0.313568
85	0.282064	0.701937
86	0.183571	0.904158
87	0.603959	0.0718621
88	0.857674	0.026149
89	0.409806	0.51661
90	0.689893	0.121108
91	0.284683	0.439996
92	0.650151	0.254043
93	0.763399	0.0767874
94	0.492743	0.509252
95	0.893431	0.0194978
96	0.159058	0.470311
97	0.377587	0.440618
98	0.866202	0.0527099
99	0.867939	0.0824372
100	0.665797	0.292233
101	0.488601	0.243987
102	0.0493698	0.935489
103	0.507317	0.240026
104	0.367578	0.470759
105	0.169009	0.612906
106	0.373183	0.517506
107	0.9414	0.0159519
108	0.942979	0.0134083
109	0.689987	0.211515
110	0.978565	0.000575677
111	0.373658	0.557677
112	0.607269	0.404223
113	0.537868	0.272718
114	0.249464	0.438913
115	0.425197	0.403093
116	0.978471	0.00271578
117	0.832627	0.0531963
118	0.567604	0.279828
119	0.399423	0.430941
120	0.876174	0.0319781
121	0.819362	0.223455
122	0.41351	0.534686
123	0.60958	0.325511
124	0.924107	0.00817858
125	0.624405	0.0919617
126	0.759643	0.0239599
127	0.789594	0.126797
128	0.524678	0.309892
129	0.967006	0.00566726
130	0.215468	0.643659
131	0.847531	0.0246898
132	0.938754	0.0132038
133	0.911604	0.0177341
134	0.853355	0.0622028
135	0.92308	0.0266218
136	0.921128	0.018256
137	0.814432	0.0884046
138	0.634538	0.129708
139	0.870885	0.00911145
140	0.589024	0.179276
141	0.818198	0.081511
142	0.610211	0.131062
143	0.743012	0.11417
144	0.254918	0.332247
145	0.419618	0.398576
146	0.0241958	0.913012
147	0.969875	0.00865187
148	0.23504	0.403875
149	0.921469	0.020299
150	0.240726	0.452085
151	0.948851	0.0176166
152	0.936022	0.0241776
153	0.531403	0.40839
154	0.542592	0.079391
155	0.949163	0.00971923
156	0.520103	0.424204
157	0.321339	0.343436
158	0.846346	0.0147283
159	0.848079	0.0962072
160	0.765028	0.122688
161	0.594829	0.387768
162	0.880112	0.0187077
163	0.449558	0.493484
164	0.711533	0.16355
165	0.889192	0.0388388
166	0.867561	0.0598035
167	0.782679	0.101089
168	0.767448	0.0515669
169	0.648829	0.209423
170	0.833265	0.0401141
171	0.70515	0.0686075
172	0.578237	0.16345
173	0.366968	0.387972
174	0.5772	0.109144
175	0.19688	0.663188
176	0.612398	0.475106
177	0.326477	0.365118
178	0.163072	0.721669
179	0.622021	0.27922
180	0.646212	0.121763
181	0.308719	0.420365
182	0.747544	0.0633978
183	0.936759	0.00772829
184	0.484646	0.277324
185	0.67569	0.283736
186	0.913121	0.0078388
187	0.141502	0.854597
188	0.976581	0.00400229
189	0.855435	0.0460255
190	0.794306	0.0269674
191	0.876786	0.0292824
192	0.500953	0.345891
193	0.85916	0.0501354
194	0.984678	0.00210985
195	0.315009	0.544846
196	0.0884901	0.877377
197	0.695503	0.240165
198	0.964133	0.0170232
199	0.836611	0.0557251
200	0.646759	0.39883
201	0.516605	0.489164
202	0.602098	0.118392
203	0.302891	0.41027
204	0.14088	0.524671
205	0.585317	0.320805
206	0.668656	0.118123
207	0.903548	0.0255242
208	0.928785	0.0149824
209	0.715867	0.13483
210	0.0730835	0.753249
211	0.826114	0.0463924
212	0.865571	0.0737032
213	0.444736	0.503738
214	0.92899	0.00471977
215	0.374611	0.300685
216	0.751828	0.230102
217	0.657719	0.16996
218	0.95285	0.0329144
219	0.759375	0.217925
220	0.857321	0.0511213
221	0.829358	0.023895
222	0.877855	0.0211816
223	0.979804	0.00156153
224	0.816568	0.0360162
225	0.16625	0.629716
226	0.88345	0.00986136
227	0.946121	0.0135126
228	0.602848	0.214474
229	0.92021	0.0178629
230	0.643105	0.213605
231	0.552556	0.265245
232	0.575519	0.151516
233	0.963396	0.00717794
234	0.819097	0.0383871
235	0.484362	0.133019
236	0.622591	0.169538
237	0.720341	0.0862496
238	0.847267	0.0295621
239	0.930821	0.0252824
240	0.727014	0.158709
241	0.733196	0.0462529
242	0.0376098	0.962167
243	0.454636	0.364167
244	0.486489	0.392538
245	0.418542	0.499808
246	0.979907	0.00215337
247	0.606819	0.172134
248	0.213552	0.681862
249	0.598012	0.155771
250	0.147833	0.72928
251	0.971909	0.00907714
252	0.950987	0.0182348
253	0.811081	0.0657375
254	0.645879	0.16211
255	0.340893	0.629887
256	0.428426	0.442886
257	0.902335	0.115137
258	0.836615	0.0455649
259	0.761327	0.0441885
260	0.30896	0.677462
261	0.886753	0.0128031
262	0.775945	0.0271166
263	0.743625	0.263809
264	0.407252	0.395698
265	0.877382	0.0214888
266	0.495655	0.225673
267	0.982571	0.00296548
268	0.937372	0.044365
269	0.862061	0.0120106
270	0.733145	0.129667
271	0.80571	0.11126
272	0.580087	0.200334
273	0.773991	0.024383
274	0.77373	0.185996
275	0.406079	0.620305
276	0.701334	0.0933487
277	0.139751	0.647252
278	0.996896	0.000559714
279	0.707117	0.165761
280	0.432374	0.235248
281	0.940271	0.015687
282	0.529584	0.153024
283	0.301178	0.589699
284	0.842252	0.0908327
285	0.110149	0.793074
286	0.649135	0.357585
287	0.810831	0.0695604
288	0.561808	0.308578
289	0.692298	0.0601709
290	0.782077	0.129372
291	0.954995	0.00927937
292	0.788135	0.0909341
293	0.623466	0.20531
294	0.73503	0.15492
295	0.69795	0.199351
296	0.472093	0.302194
297	0.957938	0.00273304
298	0.914779	0.0198086
299	0.816056	0.0208623
300	0.893518	0.0225317
301	0.790133	0.0428925
302	0.515903	0.281616
303	0.719648	0.235785
304	0.882679	0.0354618
305	0.410021	0.60364
306	0.840818	0.0463034
307	0.284058	0.38205
308	0.972932	0.00354554
309	0.923154	0.0183498
310	0.896309	0.0485825
311	0.794973	0.037834
312	0.91787	0.0491331
313	0.743436	0.246605
314	0.764603	0.179128
315	0.856842	0.119548
316	0.801201	0.156356
317	0.191242	0.679313
318	0.7687	0.0935366
319	0.642928	0.155085
320	0.341336	0.438346
321	0.914931	0.0208788
322	0.198252	0.51723
323	0.889459	0.0453794
324	0.941426	0.019612
325	0.568715	0.528071
326	0.495647	0.209484
327	0.0554669	0.899671
328	0.413559	0.487851
329	0.719769	0.232442
330	0.891919	0.0127541
331	0.908743	0.0182115
332	0.959568	0.00517611
333	0.528932	0.380569
334	0.896942	0.0224904
335	0.296574	0.541279
336	0.953192	0.00326832
337	0.795146	0.164263
338	0.684681	0.192672
339	0.683673	0.180071
340	0.696719	0.129207
341	0.417328	0.351723
342	0.804588	0.0711539
343	0.273095	0.627786
344	0.94362	0.0409065
345	0.369476	0.55047
346	0.980024	0.0022348
347	0.981174	0.00220852
348	0.337449	0.512375
349	0.891626	0.0135909
350	0.233214	0.603974
351	0.50844	0.352311
352	0.889092	0.0699579
353	0.321186	0.602726
354	0.47595	0.255906
355	0.882365	0.0310813
356	0.86708	0.08465
357	0.709271	0.0516859
358	0.807683	0.0480817
359	0.646797	0.0940768
360	0.41807	0.408629
